# Supplementary material for: Crystal Structure, Spectroscopic Characterization, Antioxidant and Cytotoxic Activity of New Mg(II) and Mn(II)/Na(I) Complexes of Isoferulic Acid
Source: Materials (Basel). 2021 Jun 11;14(12):3236. doi: 10.3390/ma14123236 (PMC8231219; doi:10.3390/ma14123236)
Supplement: Supplementary file 1 [file materials-14-03236-s001.zip]

Archive with 1 entries (1 files):
- materials-1224289-SM.pdf
